# Supplementary material for: The Impact of Intraspecies Variability on Growth Rate and Cellular Metabolic Activity of Bacteria Exposed to Rotating Magnetic Field
Source: Pathogens. 2021 Nov 4;10(11):1427. doi: 10.3390/pathogens10111427 (PMC8624435; doi:10.3390/pathogens10111427)
Supplement: Supplementary file 1 [file pathogens-10-01427-s001.zip]

Archive with 1 entries (1 files):
- pathogens-1440521-supplementary.pdf
